# Supplementary material for: Mitigating Effects of Tanacetum balsamita L. on Metabolic Dysfunction-Associated Fatty Liver Disease (MAFLD)
Source: Plants (Basel). 2024 Jul 27;13(15):2086. doi: 10.3390/plants13152086 (PMC11314425; doi:10.3390/plants13152086)
Supplement: Supplementary file 1 [file plants-13-02086-s001.zip]

Archive with 1 entries (1 files):
- plants-3089883-supplementary.pdf
